# Supplementary material for: Non-High-Density Lipoprotein Cholesterol and Progression of Chronic Kidney Disease: Results from the KNOW-CKD Study
Source: Nutrients. 2022 Nov 7;14(21):4704. doi: 10.3390/nu14214704 (PMC9656579; doi:10.3390/nu14214704)
Supplement: Supplementary file 1 [file nutrients-14-04704-s001.zip]

Archive with 1 entries (1 files):
- nutrients-1992275-supplementary.pdf
